# Supplementary material for: CellCallEXT: Analysis of Ligand–Receptor and Transcription Factor Activities in Cell–Cell Communication of Tumor Immune Microenvironment
Source: Cancers (Basel). 2022 Oct 10;14(19):4957. doi: 10.3390/cancers14194957 (PMC9563271; doi:10.3390/cancers14194957)
Supplement: Supplementary file 1 [file cancers-14-04957-s001.zip]

Archive with 1 entries (1 files):
- cancers-1914764-supplementary.pdf
